# Supplementary material for: Reclassifying variations of unknown significance in diseases affecting Saudi Arabia’s population reveal new associations
Source: Front Genet. 2023 Nov 1;14:1250317. doi: 10.3389/fgene.2023.1250317 (PMC10646566; doi:10.3389/fgene.2023.1250317)
Supplement: Supplementary file 1 [file DataSheet1.ZIP]

Archive with 1 entries (1 files):
- Supplementary tables 1 2 3 and 4 Variants of unknown significance and diseases related to Saudi Arabia population.xlsx
